# Supplementary material for: Metabolic and Transcriptomic Signatures of the Acute Psychological Stress Response in the Mouse Brain
Source: Metabolites. 2023 Mar 20;13(3):453. doi: 10.3390/metabo13030453 (PMC10052811; doi:10.3390/metabo13030453)
Supplement: Supplementary file 1 [file metabolites-13-00453-s001.zip]

Archive with 1 entries (1 files):
- metabolites-2257312-supplementary-done.pdf
